# Supplementary material for: Robust membrane protein tweezers reveal the folding speed limit of helical membrane proteins
Source: eLife. 2023 May 30;12:e85882. doi: 10.7554/eLife.85882 (PMC10259496; doi:10.7554/eLife.85882)
Supplement: Figure 4—source data 1. [file elife-85882-fig4-data1.zip]

Archive with 1 entries (1 files):
- Survey of protein unfolding forces.docx
