# Supplementary material for: Robust membrane protein tweezers reveal the folding speed limit of helical membrane proteins
Source: eLife. 2023 May 30;12:e85882. doi: 10.7554/eLife.85882 (PMC10259496; doi:10.7554/eLife.85882)
Supplement: Figure 5—source data 1. [file elife-85882-fig5-data1.zip]

Archive with 4 entries (4 files):
- Monte Carlo simulation_F vs pulling cycle extraction.vi
- Regression Equation String_sub vi.vi
- XY error bars_sub vi.vi
- Kinetic parameters and error calculation.vi
